# Supplementary material for: Competition and stereotypic behavior in Thoroughbred horses: The value of saliva as a diagnostic marker of stress
Source: PLoS One. 2024 Oct 7;19(10):e0311697. doi: 10.1371/journal.pone.0311697 (PMC11458048; doi:10.1371/journal.pone.0311697)
Supplement: S1 Dataset — (XLSX) [file pone.0311697.s001.xlsx]

## Sheet: Cortisol
Leisure	Competition	Stereotypic
4.6	24	16.2
19.4	33.7	25.7
0.1	19.7	20
5.6	15.1	27.1
16.9	23	15.5
	39.1	43.8
	33.4	20.3
	31.3	5.6
	43.4	23.2
	38.3	0.9
		13.9

## Sheet: Butyrylcholinesterase
Leisure	Competition	Stereotypic
5.1	7.5	9.6
9.9	9.2	5.7
5.9	7.7	3.8
4.2	5.1	6.5
7.5	8.4	3.9
	12.8	4.6
	8.6	6.7
	12.1	5.7
	7.2	6.9
	6.8	7.2
		6.3

## Sheet: Alpha amylase
Leisure	Competition	Stereotypic
66.7	54.9	35.8
34.4	36	52.2
54	39.6	49.6
59.6	37.9	39.9
46.4	24.7	29.8
	41.3	48.3
	33.1	27.2
	44.6	51.3
	36.2	41.6
	36.5	20.7
		32.2
